# Supplementary material for: Paper Biosensor for the Detection of NT-proBNP Using Silver Nanodisks as Electrochemical Labels
Source: Nanomaterials (Basel). 2022 Jun 30;12(13):2254. doi: 10.3390/nano12132254 (PMC9268099; doi:10.3390/nano12132254)
Supplement: Supplementary file 1 [file nanomaterials-12-02254-s001.zip]

Archive with 1 entries (1 files):
- nanomaterials-1746396-supplementary.pdf
